# Supplementary material for: Metabolic and neurobehavioral disturbances induced by purine recycling deficiency in Drosophila
Source: eLife. 2024 May 3;12:RP88510. doi: 10.7554/eLife.88510 (PMC11068357; doi:10.7554/eLife.88510)
Supplement: Table 1—source data 1. [file elife-88510-table1-data1.xlsx]

## Sheet: Table 1
Aprt activity	Wild type males	Wild type females		Aprt activity	Aprt5/Aprt5	Aprt5/Df(3L)ED4284	da/+	da>AprtRNAi	AprtRNAi/+
Aprt activity (nmol/min/mg)	0.74	3.48		Aprt activity (nmol/min/mg)	0.06	0.02	2.13	0.09	1.56
	0.72	2.99			0.05	0.01	2.97	0.11	1.54
	2.71	3.52			0	0.03	2.17		2.51
	0.93	3.24					3.85		3.02
	0.71	2.36		Mean	0.04	0.02	2.78	0.1	2.16
	1.2	2.46		SEM	0.02	0.01	0.41	0.01	0.37
	0.47	1.61
	1.42	2.4
	0.92	2.41
	1.21	2.77
	0.61	3.08
	2.12	2.6
	0.99	1.7
	2.36	3.2
	0.79	0.78
	0.76	0.68
	0.77	3.26
	1.62	5.59
	2.81	4.46
	2.51
Mean	1.32	2.77
SEM	0.17	0.27
