# Supplementary material for: Metabolic and neurobehavioral disturbances induced by purine recycling deficiency in Drosophila
Source: eLife. 2024 May 3;12:RP88510. doi: 10.7554/eLife.88510 (PMC11068357; doi:10.7554/eLife.88510)
Supplement: Figure 1—source data 1. [file elife-88510-fig1-data1.xlsx]

## Sheet: Fig. 1A
Survival
Time (days)	Wild type	Time (days)	Aprt5
6	1	6	1
10	1	8	1
15	0	9	1
17	0	11	1
17	1	13	1
17	1	13	1
17	1	13	1
20	0	13	1
24	0	17	1
27	1	17	1
34	1	17	1
34	1	17	1
34	1	20	1
35	1	20	1
35	0	20	1
35	0	20	1
37	0	20	1
37	1	20	1
38	1	22	1
38	1	24	1
41	1	24	1
41	1	24	1
41	1	24	1
41	1	24	1
41	1	27	1
41	1	29	1
41	1	29	1
41	1	29	1
41	1	29	1
41	1	29	1
41	1	29	1
43	1	31	1
43	1	31	1
43	1	31	1
43	1	31	1
43	1	31	1
43	1	31	1
43	1	31	1
45	1	31	1
45	1	31	1
45	1	31	1
45	1	31	1
45	1	31	1
45	1	31	1
45	1	31	1
45	1	31	1
45	1	32	1
45	1	32	1
45	1	34	1
45	1	34	1
45	1	34	1
48	1	34	1
48	1	34	1
48	1	34	1
48	1	34	1
48	1	34	1
48	1	36	1
48	1	36	1
48	1	36	1
48	1	36	1
48	1	36	1
48	1	36	1
48	1	36	1
48	1	36	1
48	1	36	1
48	1	36	1
48	1	36	1
48	1	36	1
48	1	36	1
48	1	36	1
48	1	36	1
48	1	36	0
48	1	38	1
48	1	38	1
50	1	38	1
50	1	38	1
50	1	38	1
50	1	38	1
50	1	38	1
50	1	38	1
50	1	38	1
50	1	38	1
50	1	38	1
50	1	38	1
50	1	38	1
50	1	38	1
52	1	38	1
52	1	38	1
52	1	38	1
52	1	38	1
52	1	38	1
54	1	38	1
54	1	38	1
54	1	38	1
54	1	40	1
54	1	40	1
54	1	40	1
54	1	40	1
54	1	40	1
55	1	40	1
57	1	41	1
57	1	41	1
57	1	41	1
57	1	43	1
57	1	43	1
57	1	43	1
57	1	43	1
57	1	43	1
57	1	43	1
57	1	43	1
57	1	43	1
59	1	43	1
59	1	43	1
59	1	43	0
59	1	43	0
59	1	43	0
59	1	43	0
59	1	43	0
59	1	45	1
59	1	45	1
59	1	45	1
59	1	45	1
59	1	45	1
59	1	45	1
59	1	45	1
59	1	45	1
59	1	45	1
59	1	45	1
59	1	45	1
59	1	45	1
60	1	45	1
60	1	45	1
62	1	45	1
64	1	45	1
64	1	45	1
64	1	45	1
64	1	45	1
64	1	45	1
64	1	45	1
64	1	45	1
64	1	46	1
64	1	48	1
66	1	48	1
66	1	49	1
72	1	49	1
72	1	49	1
		49	1
		50	1
		50	1

## Sheet: Fig. 1B
Uric Acid	WT	Aprt5	WT normalisé	Aprt5 normalisé	WT normalisé	Aprt5 normalisé	Rapport Aprt5 / CTL	Relative fold change
	(Hauteur de pic)		(Hauteur de pic/tête)		(nmol/tête)			(rapporté aux protéines)
N=1	729.5	839.2	56.1154	64.5538	3.61728	4.16055	1.15018	1	1.56532	0.908
N=2	1351.1	1183.3	103.931	91.0231	6.69559	5.86461	0.875891	1	1.18656	0.78721
N=3	1083.5	1068.7	83.3462	82.2077	5.37038	5.29708	0.986352	1	1.36515	0.936926
								Wild type	Aprt5	Aprt5 + Allopurinol

## Sheet: Fig. 1C
Pool SING	Wild type			Aprt5
	N=1	N=2	N=3	N=1	N=2	N=3
1 d a. E.	0.997	0.993	1	0.717	0.732	0.742
8 d a. E.	0.977	0.97	0.987	0.568	0.56	0.41
30 d a. E.	0.763	0.827	0.672	0.467	0.497	0.433

## Sheet: Fig. 1D
	Allopurinol 5 days before the test
SING	Wild type + Allop	Aprt5 + Allop
N=1	0.883	0.083
	0.967	0.517
	0.9	0.533
	0.967	0.444
	1	0.533

## Sheet: Fig. 1E
	Allopurinol throughout all developmental stages
SING	Wild type + Allop	Aprt5 + Allop
N=1	0.967	0.483
	0.833	0.5
	1	0.467
	1	0.483
	0.983	0.4

## Sheet: Fig. 1F
SING	da/+	da>AprtRNAi	AprtRNAi/+
N=1	1	0.574	0.85
	1	0.683	0.889
	0.967	0.517	0.917
	0.95	0.667	0.867
	0.967	0.617	0.883
N=2	0.95	0.733	0.867
	0.983	0.317	0.8
	1	0.633	0.883
	0.9	0.883	0.817
	1	0.5	0.7
N=3	0.917	0.5
	1	0.767
	0.944	0.717
	0.967	0.6
	0.95
Mean/Pool	0.977	0.611	0.881
	0.967	0.613	0.813
	0.956	0.646

## Sheet: Fig. 1G
Pool SING	Always at 18°C			At 30°C between 7 and 10 days
	N=1	N=2	N=3	N=1	N=2	N=3
tub-Gal80ts; da-Gal4/+	0.983	0.99	0.98	0.896	0.957	0.987
tub-Gal80ts; da-Gal4>AprtRNAi	0.92	0.883	0.932	0.673	0.613	0.593
AprtRNAi/+	0.83	0.83	0.947	0.739	0.813	0.943
