# Supplementary material for: Metabolic and neurobehavioral disturbances induced by purine recycling deficiency in Drosophila
Source: eLife. 2024 May 3;12:RP88510. doi: 10.7554/eLife.88510 (PMC11068357; doi:10.7554/eLife.88510)
Supplement: Figure 1—figure supplement 4—source data 1. [file elife-88510-fig1-figsupp4-data1.xlsx]

## Sheet: Fig. 1—fig. suppl. 4
Aprt activity (nmol/min/mg)	Wild type	Aprt5/+	Aprt5/Aprt5
N=1	2.71	0.89	0.06
N=2	2.65	1.06	0.05
