# Supplementary material for: Metabolic and neurobehavioral disturbances induced by purine recycling deficiency in Drosophila
Source: eLife. 2024 May 3;12:RP88510. doi: 10.7554/eLife.88510 (PMC11068357; doi:10.7554/eLife.88510)
Supplement: Figure 1—figure supplement 6—source data 1. [file elife-88510-fig1-figsupp6-data1.xlsx]

## Sheet: Fig. 1—fig. suppl. 6
SING	Wild type	Aprt5/Df(3L)ED4284	Aprt5/Df(3L)BSC365
N=1	0.966667	0.683333	0.683333
	1	0.777778	0.7
	0.983333	0.583333	0.716667
	1	0.866667	0.566667
	1	0.666667	0.65
N=2	0.966667	0.75	0.833333
	0.916667	0.65	0.966667
	1	0.75	0.816667
	0.95	0.9	0.666667
	0.966667	0.75	0.703704
N=3	0.981481	0.683333	0.533333
	0.983333	0.666667	0.8
	1	0.616667	0.883333
	0.966667	0.611111	0.592593
	1	0.65	0.733333
N=4	/	/	0.636364
	/	/	0.6
	/	/	0.5
	/	/	0.351852
	/	/	0.566667
Mean/Pool	0.99	0.716	0.663
	0.96	0.76	0.797
	0.986	0.646	0.709
	/	/	0.531
