# Supplementary material for: Metabolic and neurobehavioral disturbances induced by purine recycling deficiency in Drosophila
Source: eLife. 2024 May 3;12:RP88510. doi: 10.7554/eLife.88510 (PMC11068357; doi:10.7554/eLife.88510)
Supplement: Figure 2—source data 1. [file elife-88510-fig2-data1.xlsx]

## Sheet: Fig. 2A
SING	elav/+	elav>AprtRNAi	AprtRNAi/+
N=1	0.833333	0.666667	0.866667
	0.8	0.666667	0.916667
	0.851852	0.683333	0.85
	0.75	0.65	0.85
		0.716667	0.983333
N=2	0.916667	0.766667	0.783333
	0.966667	0.6	0.716667
	0.966667	0.616667	0.783333
	0.816667	0.483333	0.816667
	0.783333	0.566667	0.833333
N=3	1	0.833333	0.866667
	0.966667	0.783333	0.883333
	0.966667	0.75	0.966667
	0.966667	0.633333	0.907407
	0.983333	0.8	0.983333
Mean/Pool	0.809	0.677	0.893
	0.89	0.607	0.787
	0.977	0.76	0.921

## Sheet: Fig. 2B
SING	elav; Aprt5/Aprt5	elav; Aprt5>UAS-Aprt; Aprt5	UAS-Aprt; Aprt5/Aprt5
N=1	0.563	0.533	0.533
	0.667	0.783	0.685
	0.75	0.867	0.55
	0.611	0.567	0.533
	0.133	0.833	0.717
N=2	0.4	0.481	0.35
	0.483	0.759	0.433
	0.483	0.483	0.483
	0.433	0.633	0.426
	0.567	0.767	0.467
N=3	0.667	0.783	0.617
	0.567	0.667	0.567
	0.63	0.767	0.567
	0.567	0.833	0.417
	0.3		0.4
Mean/Pool	0.545	0.717	0.604
	0.473	0.625	0.432
	0.546	0.763	0.513

## Sheet: Fig. 2C
SING	repo/+	repo>AprtRNAi	AprtRNAi/+
N=1	0.833	0.667
	0.883	0.583
	0.817	0.6
	0.733	0.778
	0.867	0.75
N=2	0.967	0.6	0.963
	0.85	0.704	0.95
	0.85	0.852	0.907
	0.867	0.611	0.889
	0.917	0.75	0.889
N=3	1	0.87	0.95
	1	0.767	0.983
	0.983	0.9	0.883
	0.95	0.683	0.85
	1	0.667	0.85
Mean/Pool	0.827	0.676
	0.89	0.703	0.92
	0.987	0.777	0.903

## Sheet: Fig. 2D
SING	Eaat1+	Eaat1>AprtRNAi	AprtRNAi/+
N=1	0.867	0.571	1
	0.867	0.639	0.967
	0.867		0.867
	0.519		0.967
	0.6		0.983
N=2	0.6	0.6	0.729
	0.727	0.533	0.759
	0.683	0.611	0.667
	0.667	0.533	0.767
	0.697	0.467	0.783
N=3	0.7	0.3	0.87
	0.717	0.667	0.9
	0.8	0.65	0.75
	0.817	0.683	0.833
	0.9	0.708	0.833
N=4	0.833	0.483	1
	0.933	0.567	1
	0.783	0.6	1
	0.867	0.5	1
	0.867	0.3	1
Mean/Pool	0.744	0.605	0.957
	0.675	0.549	0.741
	0.787	0.602	0.837
	0.857	0.49	1

## Sheet: Fig. 2E
SING	Eaat1; Aprt5/Aprt5	Eaat1; Aprt5>UAS-Aprt; Aprt5	UAS-Aprt; Aprt5/Aprt5
N=1	0.741	0.55	0.545
	0.5	0.567	0.517
	0.517	0.617	0.6
	0.633	0.556	0.533
	0.426	0.517	0.685
N=2	0.5	0.148	0.6
	0.633	0.426	0.367
	0.35	0.517	0.583
	0.5	0.354	0.567
	0.467	0.519	0.593
N=3	0.683	0.5	0.567
	0.533	0.3	0.517
	0.583	0.517	0.45
	0.583	0.533	0.617
	0.6	0.519	0.4
Mean/Pool	0.563	0.561	0.576
	0.49	0.393	0.542
	0.597	0.474	0.51
