# Supplementary material for: Metabolic and neurobehavioral disturbances induced by purine recycling deficiency in Drosophila
Source: eLife. 2024 May 3;12:RP88510. doi: 10.7554/eLife.88510 (PMC11068357; doi:10.7554/eLife.88510)
Supplement: Figure 2—figure supplement 1—source data 1. [file elife-88510-fig2-figsupp1-data1.xlsx]

## Sheet: Fig. 2—fig. suppl. 1A
Aprt	Genotype	Relative quantification (2^-ddCt)	Mean
N=1	da/+ 1	0.979	1
	da/+ 2	1.007
	da/+ 3	1.014
	da>Aprt 1	15.635	18.6513
	da>Aprt 2	17.109
	da>Aprt 3	23.21
	Aprt/+ 1	0.903	0.883333
	Aprt/+ 2	0.91
	Aprt/+ 3	0.837

## Sheet: Fig. 2—fig. suppl. 1B
	Genotype	Aprt activity (%)
N=1	da/+	100
	da>Aprt	7989.29
	Aprt/+	28.571
