# Supplementary material for: Metabolic and neurobehavioral disturbances induced by purine recycling deficiency in Drosophila
Source: eLife. 2024 May 3;12:RP88510. doi: 10.7554/eLife.88510 (PMC11068357; doi:10.7554/eLife.88510)
Supplement: Figure 2—figure supplement 2—source data 1. [file elife-88510-fig2-figsupp2-data1.xlsx]

## Sheet: Fig. 2—fig. suppl. 2A
SING	MZ0709/+	MZ0709>AprtRNAi	AprtRNAi/+
N=1	0.8	0.933	0.867
	0.861	0.8	0.933
	0.985	0.9	0.983
	0.926	0.65	0.933
	0.95	0.817	1
N=2	0.9	0.767	0.917
	0.917	0.85	0.833
	0.967	0.75	0.9
	0.9	0.967	0.9
	0.917	0.9	0.967
N=3	0.817	0.567	0.783
	0.95	0.667	0.817
	0.817	0.65	0.867
	0.817	0.633	0.833
	0.917	0.55	0.617
Mean/Pool	0.904	0.82	0.943
	0.92	0.847	0.903
	0.863	0.613	0.783

## Sheet: Fig. 2—fig. suppl. 2B
SING	NP6520/+	NP6520>AprtRNAi	AprtRNAi/+
N=1	1	0.917	0.95
	1	0.95	0.85
	0.983	0.833	0.9
	1	0.85	0.85
	1	0.967	0.883
N=2	0.933	0.95	0.733
	0.926	0.883	0.833
	0.967	0.967	0.717
	0.967	0.8	0.667
	0.967	0.907	0.833
N=3	1	0.963	0.933
	1	0.85	0.883
	0.95	0.867	0.9
	0.917	0.883	0.817
	1	0.933	0.9
Mean/Pool	0.997	0.903	0.887
	0.952	0.901	0.757
	0.973	0.899	0.887
