# Supplementary material for: Metabolic and neurobehavioral disturbances induced by purine recycling deficiency in Drosophila
Source: eLife. 2024 May 3;12:RP88510. doi: 10.7554/eLife.88510 (PMC11068357; doi:10.7554/eLife.88510)
Supplement: Figure 3—source data 1. [file elife-88510-fig3-data1.xlsx]

## Sheet: Fig. 3A
SING	TH/+	TH>AprtRNAi	AprtRNAi/+
N=1	0.967	0.883	0.963
	0.95	0.833	0.95
	0.926	0.783	0.907
	0.983	0.817	0.889
	0.9	0.778	0.889
N=2	0.85	0.8	0.85
	0.767	0.833	0.917
	0.733	0.683	0.983
	0.567	0.867	0.85
	0.9	0.667	0.926
N=3	0.983	0.75	0.95
	0.983	0.95	0.95
	0.883	0.9	0.983
	1	0.867	0.9
	0.967	0.8	1.037
Mean/Pool	0.945	0.819	0.92
	0.763	0.77	0.905
	0.963	0.853	0.964

## Sheet: Fig. 3B
SING	TH; R58E02/+	TH; R58E02>AprtRNAi	AprtRNAi/+
N=1	0.983	0.767	0.85
	0.983	0.7	0.917
	1	0.817	0.983
	0.95	0.633	0.85
	0.933	0.7	0.926
N=2	1	0.567	0.933
	0.833	0.733	0.883
	0.95	0.852	1
	0.983	0.783	1
	1	0.733	0.983
N=3	0.983	0.65	0.917
	0.967	0.783	0.883
	0.963	0.778	0.963
	0.963	0.65	0.9
	0.967	0.633
Mean/Pool	0.97	0.723	0.905
	0.953	0.734	0.96
	0.969	0.699	0.916

## Sheet: Fig. 3C
SING	TRH/+	TRH>AprtRNAi	AprtRNAi/+
N=1	1	0.817	0.9
	0.944	0.85	0.967
	0.983	0.933	0.967
	1	0.917	0.95
	0.983	0.907	0.95
N=2	0.983	0.95	1
	0.95	0.983	1
	1	0.95	0.983
	0.783	0.817	0.95
	1	0.883	0.8
N=3	0.95	0.567	1
	0.967	0.704	1
	0.983	0.917	0.926
	0.95	0.767	1
	1	0.778	1
N=4	0.983	0.917	0.65
	0.967	0.833	0.667
	0.933	0.7	0.783
	1	0.65	0.767
	1	0.796	0.867
Mean/Pool	0.982	0.885	0.947
	0.943	0.917	0.947
	0.97	0.746	0.985
	0.977	0.779	0.747

## Sheet: Fig. 3D
SING	R58E02/+	R58E02>AprtRNAi	AprtRNAi/+
N=1	1	0.667	0.95
	0.967	0.648	0.983
	1	0.717	0.883
	0.967	0.717	0.85
	1	0.9	0.85
N=2	1	0.95	0.783
	0.883	0.767	0.833
	0.95	0.683	0.85
	1	0.883	0.817
	0.9	0.65	0.767
N=3	0.963	0.648	0.683
	1	0.867	0.85
	1	0.542	0.933
	1	0.8	0.933
	1	0.667	0.883
Mean/Pool	0.987	0.73	0.903
	0.947	0.787	0.81
	0.993	0.705	0.857

## Sheet: Fig. 3E
SING	NP6510/+	NP6510>AprtRNAi	AprtRNAi/+
N=1	1	0.117	0.833
	1	0.617	0.729
	0.967	0.617	0.611
	0.95	0.5	0.6
	0.917	0.533	0.75
N=2	0.933	0.783	0.917
	0.95	0.733	0.833
	0.883	0.617	0.9
	0.933	0.75	0.9
	0.9	0.583	0.967
N=3	0.983	0.583	0.85
	0.917	0.6	0.87
	0.9	0.533	0.933
	0.883	0.583	0.9
	0.867	0.533	0.833
Mean/Pool	0.967	0.477	0.705
	0.92	0.693	0.903
	0.91	0.567	0.877

## Sheet: Fig. 3F
SING	R76F05/+	R76F05>AprtRNAi	AprtRNAi/+
N=1	1	0.417	0.833
	0.933	0.55	0.717
	0.9	0.75	0.583
	0.983	0.8	0.65
	0.967	0.833	0.8
N=2	1	0.63	0.817
	0.933	0.633	0.833
	1	0.63	0.633
	0.783	0.683	0.733
	0.883	0.567	0.8
N=3	0.933	0.767	0.75
	0.933	0.7	0.778
	0.883	0.7	0.767
	0.85	0.583	0.783
	0.95	0.65	0.8
Mean/Pool	0.957	0.67	0.717
	0.92	0.629	0.763
	0.91	0.68	0.776

## Sheet: Fig. 3G
SING	238Y/+	238Y>AprtRNAi	AprtRNAi/+
N=1	0.963	0.767	0.9
	0.933	0.815	0.9
	0.796	0.85	0.9
	0.967	0.733	0.883
	0.933	0.667	0.933
N=2	0.883	0.8	0.783
	0.907	0.717	0.867
	0.9	0.767	0.733
	0.85	0.517	0.85
	0.733	0.567	0.9
N=3	0.983	0.85	0.917
	0.9	0.467	0.95
	0.917	0.733	0.967
	0.817	0.633	0.9
	0.85	0.6	0.933
Mean/Pool	0.919	0.766	0.903
	0.855	0.673	0.827
	0.893	0.657	0.933

## Sheet: Fig. 3H
SING	VT30559/+	VT30559>AprtRNAi	AprtRNAi/+
N=1	1	0.907	0.85
	0.967	0.717	0.87
	0.95	0.733	0.933
	0.967	0.55	0.9
	1	0.8	0.833
N=2	0.733	0.759	0.9
	0.883	0.683	0.9
	0.933	0.767	0.9
	0.85	0.817	0.883
	0.9	0.567	0.933
N=3	0.917	0.85	0.9
	0.767	0.667	0.717
	0.9	0.733	0.833
	0.95	0.55	0.883
		0.617	0.85
Mean/Pool	0.977	0.741	0.877
	0.86	0.719	0.903
	0.883	0.683	0.837
