# Supplementary material for: Metabolic and neurobehavioral disturbances induced by purine recycling deficiency in Drosophila
Source: eLife. 2024 May 3;12:RP88510. doi: 10.7554/eLife.88510 (PMC11068357; doi:10.7554/eLife.88510)
Supplement: Figure 4—source data 1. [file elife-88510-fig4-data1.xlsx]

## Sheet: Fig. 4A
	ZT1-12		ZT13-24
Event per 30' bin	Wild type	Aprt5	Wild type	Aprt5
N=1	14.5	15.7	16.1	28.1
	15.2	33.8	18.9	30.1
	29.5	36.7	24.3	29.2
	15.5	19.2	10.9	32.7
	14	23.9	13.8	29.6
	17.7	33.7	13.5	26.5
	20.3	21.8	13.6	26.3
	45.7	21.9	27.7	30.6
	18.9	17.4	17.4	28.4
	11.6	16.4	15.3	23.8
	27.1	21.5	31.1	40.6
	14.2	15.9	14	32.3
	16.8	17.1	16.9	18.3
	19.9	14.5	20.2	19.2
	20	17.2	16.3	22.7
	40.5	20.1	27.8	38.9
	11.6	21.9	12	25.4
	5.3	19	15.1	31.7
	7.2	16.2	7.8	25.3
	19.3	17.5	26.7	34.7
	9.3	27.6	11.6	22.3
	12.9	18.3	22.5	23.1
	25.1	26.9	27.4	41.9
	14.6	20.7	13.2	28.7
	12.9	15.8	22.9	24.2
	8.5	21.1	16.2	47.3
	21.8	17.1	24.7	34.7
	11	21.6	20.2	49.1
	17	15.1	24.6	43.3
	25.3	16.2	18.5	35.2
	21.3	18.8	12.8	25.5
N=2	12.9	23.8	21.5	41.6
	20.6	14.1	19.2	32.8
	23.5	31.4	13.8	50.5
	29.1	18.5	36.7	29.2
	32	24.8	25.4	31.2
	20.4	17.8	21.2	27.8
	22.5	26.5	14.7	27.3
	28	20.5	23.1	26.5
	31.7	13.1	24.9	41.8
	21.4	38.8	35.7	46.2
	18.4	13	34.7	23.6
	38	20.2	22.9	41.2
	23.1	20.5	12.9	20.2
	39.1	14.7	20.6	28
	20.8	26.9	27.2	51.6
	31.2	27.8	24.9	43.5
	25.8	21.4	25.3	30.2
	22.5	15.4	19.5	28.8
	21.3	19.6	30.5	50.5
	26	35.9	24.5	46.6
	14.4	26.8	14.7	36.8
	22.9	16.7	27	33.8
	25.7	33.8	30.7	32.8
	35.3	28	20.2	32.8
	15.5	10.2	13.8	19.6
	24.2	13.3	20.1	21.3
	20.8	26.8	53.1	28.2
	42.9	19.8	29.8	31.9
	23.4	17	41.5	30.5
	31.8	18.5	42.8	40.7
	29.4	24.2	21.9	50
	23.8	15.4	29.1	50.3
N=3	23.6	34	36.9	45.5
	19.7	42.6	22.3	64.1
	39.2	28.7	40.3	25.3
	24.7	28.6	23.9	30.2
	47	17.5	41.8	18.8
	22.7	43.3	29.6	52.7
	33.2	30.9	21.6	35.4
	28.4	29.5	21.4	17.1
	16.9	9.5	33.5	13
	15.1	43	36.2	25.4
	15.1	37.1	20.5	49.3
	19	23.9	16.6	46.9
	21.6	9	27.3	17.2
	33.4	25.1	62.7	31.3
	20.9	37.7	29	45.7
	41.8	31.8	58.2	41.4
	24.2	53	/	37.1
	13.1	27	22.7	38.6
	29.6	28.1	33.9	38
	22.1	26.4	37.4	46.2
	39.3	25.9	32	38
	40.3	24.2	31.4	37.5
	12.1	14.3	22.4	29.5
	30.3	26.7	37.8	39.9
	39.3	14.7	47.5	34.8
	32.8	30.8	50.3	34
	18.1	19.4	27.2	29.9
	20.2	24.2	27.6	29.2
	19.2	24.5	35.8	24.8
	24.4	36.9	22.5	50.9
	20.6	19.9	45.3	20.5
	21.8	22.8	31.1	22.9

## Sheet: Fig. 4B
Sleep	Wild type		Aprt5
Time (h)	Mean	SEM	Mean	SEM
0.5	1.9474	0.8517	0.8947	0.5196
1.5	13.1842	3.1167	1.8947	0.8939
2.5	22.3311	3.0931	7.8115	1.7497
3.5	35.7895	3.4076	11.2105	2.5664
4.5	44.2105	2.6877	19.0789	2.6448
5.5	46.0263	2.5036	25.2632	3.3958
6.5	42.6053	2.6548	29.7895	3.1461
7.5	27.7632	3.1879	31.0526	3.2165
8.5	11.5789	2.076	24.6842	2.6024
9.5	2.5526	1.1817	21.1316	2.5934
10.5	1.8947	0.8175	9.0263	1.386
11.5	1.4737	0.7653	1.6579	0.6875
12.5	14.5789	2.0629	8.2632	1.9048
13.5	45.3421	2.3041	31.6053	2.8476
14.5	43.9474	2.1956	40.2105	2.8002
15.5	47.7632	2.1153	38.2895	2.7496
16.5	45.4211	2.125	33.7895	2.7887
17.5	40.3158	3.2646	34.6053	2.8915
18.5	44.0526	2.2994	38.1842	2.7843
19.5	48.7105	1.8645	39.3684	2.3834
20.5	42.1053	2.9323	34.6316	2.567
21.5	32.5	3.5837	28.3684	2.9949
22.5	26.1053	3.9271	21.0263	3.2742
23.5	13.2632	2.6127	11.3158	2.6431

## Sheet: Fig. 4C
	Wild type		Aprt5
Sleep	Mean	SEM	Mean	SEM
ZT1-12	266	24.2	175.5	29.1
ZT13-24	444.3	26.9	347.5	35.2
Total	710.3	42.8	523	61.9

## Sheet: Fig. 4D
	Wild type		Aprt5
Locomotion speed	Mean	SEM	Mean	SEM
ZT1-12	1.0162	0.0627	0.6034	0.0327
ZT13-24	2.3722	0.2732	1.1174	0.1675

## Sheet: Fig. 4E
	Wild type		Aprt5
Average sleep bout duration	Mean	SEM	Mean	SEM
ZT1-12	26.284	2.4192	11.774	1.1037
ZT13-24	36.435	3.4478	18.475	2.7506

## Sheet: Fig. 4F
Sleep	elav/+		elav>AprtRNAi		AprtRNAi/+
Time (h)	Mean	SEM	Mean	SEM	Mean	SEM
1	8.7	1.9	8.9	2.3	7.1	1.1
2	12.8	2	8.9	2.3	8.5	1.1
3	15.8	2.7	8.8	2.3	14.3	1.6
4	20.8	3.3	8.3	2.4	24.4	1.9
5	30.8	3.8	8.6	2.2	33.3	2
6	31.7	3.9	11	2.3	38.4	2.1
7	31.3	3.6	11.2	2.7	41.8	2
8	31.8	3.6	10.7	2.1	42.1	1.9
9	21.6	2.9	8.6	2.1	33.2	2
10	14.1	3.1	9.3	2	20.4	1.8
11	9.6	2	9.8	1.8	10.7	1.3
12	9.2	1.8	5.6	1.2	4.8	0.7
13	14.9	2.9	8.7	2.2	27	1.7
14	37.7	3.6	20.2	3.1	47.1	1.6
15	51.3	2	32.9	2.7	50.6	1.3
16	48.5	2.4	39.3	2.8	51.5	1.2
17	45.6	2.9	34.5	3.1	48.5	1.3
18	41.9	3.4	38.7	3.1	50.4	1.1
19	38.8	3.3	37.3	3	49.1	1.2
20	38.9	3.1	37.1	3	49.6	1.4
21	36.7	3.5	38	3.5	48	1.4
22	26.4	3.1	38.7	3	38.1	1.8
23	29	3.5	18.6	3.4	29.4	1.8
24	24.7	3.5	14.5	2.5	24.3	1.9

## Sheet: Fig. 4G
Sleep	UAS/+		Gal4/+		Gal4>UAS
AprtRNAi/+	797.5	19.1
elav-Gal4			672.7	34.4	468.3	34.2
repo-Gal4			618.6	34	698.4	39.1
elav-Gal4; repo-Gal4			682.1	35.7	395.6	31.7
