# Supplementary material for: Metabolic and neurobehavioral disturbances induced by purine recycling deficiency in Drosophila
Source: eLife. 2024 May 3;12:RP88510. doi: 10.7554/eLife.88510 (PMC11068357; doi:10.7554/eLife.88510)
Supplement: Figure 4—figure supplement 2—source data 1. [file elife-88510-fig4-figsupp2-data1.xlsx]

## Sheet: Fig. 4—fig. suppl. 2
	Wild type			Aprt5
% responding flies	Mean	SEM	N	Mean	SEM	N
1-4	23	4	33	36	4	36
5-8	7	3	35	16	6	26
9-13	2	2	26	2	2	19
