# Supplementary material for: Metabolic and neurobehavioral disturbances induced by purine recycling deficiency in Drosophila
Source: eLife. 2024 May 3;12:RP88510. doi: 10.7554/eLife.88510 (PMC11068357; doi:10.7554/eLife.88510)
Supplement: Figure 4—figure supplement 3—source data 1. [file elife-88510-fig4-figsupp3-data1.xlsx]

## Sheet: Fig. 4—fig. suppl. 3
	Head		Thorax
ATP concentration	Wild type	Aprt5	Wild type	Aprt5
N=1	9.7	9.74	93.472	77.353
	9.27	13.77	88.136	75.014
	9.09	12.02	85.876	73.751
N=2	7.66	6.99	62.402	55.621
	7.56	7.01	62.33	54.605
	7.04	6.67	59.705	54.37
N=3	13.83	16.67	65.52	65.735
	14.13	16.54	67.737	65.028
	13.99	16.09	66.622	67.052
N=4			46.84	48.523
			45.379	48.516
			44.524	45.638
Mean/Pool	9.35	11.84	89.16	75.37
	7.42	6.89	61.48	54.87
	13.98	16.43	66.63	65.94
			45.58	47.56
