# Supplementary material for: Metabolic and neurobehavioral disturbances induced by purine recycling deficiency in Drosophila
Source: eLife. 2024 May 3;12:RP88510. doi: 10.7554/eLife.88510 (PMC11068357; doi:10.7554/eLife.88510)
Supplement: Figure 4—figure supplement 4—source data 1. [file elife-88510-fig4-figsupp4-data1.xlsx]

## Sheet: Fig. 4—fig. suppl. 4A
Sleep	repo/+		repo>AprtRNAi		AprtRNAi/+
Time (h)	Mean	SEM	Mean	SEM	Mean	SEM
1	6.4	2	10.3	2.5	7.1	1.1
2	5.8	1.6	7.8	2.6	8.5	1.1
3	10.5	1.7	11	2.4	14.3	1.6
4	15	2.4	14.9	2.7	24.4	1.9
5	17.7	2.8	16.1	2.7	33.3	2
6	24.2	3.1	21.2	3.1	38.4	2.1
7	26.4	3.1	21.7	3.4	41.8	2
8	24.6	3.1	22.1	3.4	42.1	1.9
9	17.9	2.8	20.3	3.1	33.2	2
10	8.6	1.8	14.1	2.8	20.4	1.8
11	4.7	1.3	9.7	2.3	10.7	1.3
12	4.5	1.1	5	1.8	4.8	0.7
13	11.3	2.3	22.1	3.1	27	1.7
14	27.5	3.1	41.9	2.7	47.1	1.6
15	41.8	2.5	47.2	2.2	50.6	1.3
16	43	2.5	47.2	2.3	51.5	1.2
17	44	2.5	42.8	2.6	48.5	1.3
18	42.9	2.4	49.6	2.1	50.4	1.1
19	44	2.3	50.3	1.9	49.1	1.2
20	46.2	2.1	51.6	1.8	49.6	1.4
21	41	2.9	52.6	1.8	48	1.4
22	38.3	2.8	49.6	2.2	38.1	1.8
23	32.4	3.4	36.2	3	29.4	1.8
24	39.9	2.4	33.4	3.4	24.3	1.9

## Sheet: Fig. 4—fig. suppl. 4B
Sleep	elav; repo/+		elav; repo>AprtRNAi		AprtRNAi/+
Time (h)	Mean	SEM	Mean	SEM	Mean	SEM
1	5.3	1	5.8	1.8	7.1	1.1
2	6.7	1.4	4.2	1.5	8.5	1.1
3	8.9	2.4	4	1.4	14.3	1.6
4	15.2	3.2	6.9	1.8	24.4	1.9
5	26.5	3.8	6.6	1.7	33.3	2
6	34.1	3.9	7.1	1.8	38.4	2.1
7	36.5	3.7	9.2	2.3	41.8	2
8	32.7	3.8	10.1	2.7	42.1	1.9
9	24.9	3.2	9.2	2.4	33.2	2
10	11.5	2	8.2	2.2	20.4	1.8
11	6.4	1.4	6.3	1.6	10.7	1.3
12	3.3	0.9	5.1	1.5	4.8	0.7
13	22.7	3.5	11.6	2.4	27	1.7
14	40.9	3.1	25.1	2.8	47.1	1.6
15	46.6	2.7	33.6	3	50.6	1.3
16	43.9	2.9	34.5	2.9	51.5	1.2
17	46.7	2.5	29.6	2.9	48.5	1.3
18	43.3	3.2	25.3	3.3	50.4	1.1
19	46.1	2.6	28.9	3.3	49.1	1.2
20	45.5	2.6	32.6	3.4	49.6	1.4
21	39.9	3.1	32.8	3.5	48	1.4
22	30.4	3.5	22.5	3.3	38.1	1.8
23	37.1	3.3	15.6	2.9	29.4	1.8
24	27.1	3.3	20.8	3.4	24.3	1.9

## Sheet: Fig. 4—fig. suppl. 4C
Day Sleep	UAS/+		Gal4/+		Gal4>UAS
AprtRNAi/+	279	13.6
elav-Gal4			238.4	23.5	109.7	21.2
repo-Gal4			166.3	18.8	174	26.1
elav-Gal4; repo-Gal4			211.8	20.4	82.7	18.5

## Sheet: Fig. 4—fig. suppl. 4D
Night Sleep	UAS/+		Gal4/+		Gal4>UAS
AprtRNAi/+	515.4	8.8
elav-Gal4			434.3	17.3	358.6	21.2
repo-Gal4			452.3	18.4	524.4	18.4
elav-Gal4; repo-Gal4			470.2	23.2	312.9	10.8
