# Supplementary material for: Metabolic and neurobehavioral disturbances induced by purine recycling deficiency in Drosophila
Source: eLife. 2024 May 3;12:RP88510. doi: 10.7554/eLife.88510 (PMC11068357; doi:10.7554/eLife.88510)
Supplement: Figure 5—source data 1. [file elife-88510-fig5-data1.xlsx]

## Sheet: Fig. 5AB
TH	Brain genotype	Total immunofluorescence (brain)	Mean	Normalization
N=1	CantonS 001	670768416	8.39191e+08	1
	CantonS 002	747147433
	CantonS 003	886118100
	CantonS 004	761223582
	CantonS 005	1130696616
	Aprt5 001	937802977	9.27407e+08	1.10512
	Aprt5 002	774418718
	Aprt5 003	910399820
	Aprt5 004	1087006419
N=2	CantonS 001	846486208	881974649	1
	CantonS 002	907856208
	CantonS 003	1144972752
	CantonS 004	628583428
	Aprt5 001	999561914	1.13693e+09	1.28907
	Aprt5 002	1183391100
	Aprt5 003	1363760268
	Aprt5 004	1001011512
N=3	CantonS 001	1435534286	1.40806e+09	1
	CantonS 002	1391883948
	CantonS 003	1726875865
	CantonS 004	1308253455
	CantonS 005	1177942208
	CantonS 006	1407864783
	Aprt5 001	1404292980	1.63873e+09	1.16382
	Aprt5 002	1480060692
	Aprt5 003	2040873037
	Aprt5 004	1782356352
	Aprt5 005	1486080765
N=4	CantonS 001	974038610	1.07061e+09	1
	CantonS 002	1079727660
	CantonS 003	984940815
	CantonS 004	1243738800
	Aprt5 001	1276307487	1.4165e+09	1.32308
	Aprt5 002	1470576250
	Aprt5 003	1473857892
	Aprt5 004	1406680275
	Aprt5 005	1331465223
	Aprt5 006	1540139448
N=5	CantonS 001	2141995268	1999291463	1
	CantonS 002	2095739856
	CantonS 003	1889598312
	CantonS 004	2071866060
	CantonS 005	2117907506
	CantonS 006	1678641776
	Aprt5 001	2543593276	2.40088e+09	1.20087
	Aprt5 002	2307589494
	Aprt5 003	2355674340
	Aprt5 004	2007136854
	Aprt5 005	2222277576
	Aprt5 006	2969005800
N=6	CantonS 001	2667831740	3055587146	1
	CantonS 002	2452509447
	CantonS 003	3528343013
	CantonS 004	3105416010
	CantonS 005	3523835520
	Aprt5 001	3309370608	2.95793e+09	0.968041
	Aprt5 002	3128738400
	Aprt5 003	2887461840
	Aprt5 004	2762323689
	Aprt5 005	2701771842

## Sheet: Fig. 5CD
DA	Brain genotype	Total immunofluorescence (brain)	Mean	Normalization
N=1	CantonS 001	4605024294	5.66068e+09	1
	CantonS 002	5409161420
	CantonS 003	5945629991
	CantonS 004	6112018631
	CantonS 005	6231580728
	Aprt5 001	7267428252	6.8683e+09	1.21333
	Aprt5 002	6971846678
	Aprt5 003	6365619461
N=2	CantonS 001	5356885536	6.14275e+09	1
	CantonS 002	6237564889
	CantonS 003	5599791598
	CantonS 004	6541296408
	CantonS 005	6281943660
	CantonS 006	6622376505
	CantonS 007	6359369360
	Aprt5 001	6410455072	6.78349e+09	1.10431
	Aprt5 002	6227093388
	Aprt5 003	6513844525
	Aprt5 004	7439180670
	Aprt5 005	7570059754
	Aprt5 006	6677378407
	Aprt5 007	6646415694
N=3	CantonS 001	3644580069	3.6059e+09	1
	CantonS 002	4007197755
	CantonS 003	3850773858
	CantonS 004	3423867394
	CantonS 005	3119263440
	CantonS 006	3589694225
	Aprt5 001	4536479376	4.1587e+09	1.15331
	Aprt5 002	4477210356
	Aprt5 003	4086402864
	Aprt5 004	3918644415
	Aprt5 005	4089048672
	Aprt5 006	3844441260

## Sheet: Fig. 5E
DTH1	Genotype	Relative quantification (2^-ddCt)	Mean
N=1	CantonS 1	1.10445	1.00529
	CantonS 2	0.866537
	CantonS 3	1.04488
	Aprt5 1	2.26577	2.21123
	Aprt5 2	2.07053
	Aprt5 3	2.2974
N=2	CantonS 1	0.939523	1.00355
	CantonS 2	0.946058
	CantonS 3	1.12506
	Aprt5 1	1.738	1.64933
	Aprt5 2	1.492
	Aprt5 3	1.718
N=3	CantonS 1	0.963707	1.00114
	CantonS 2	0.97041
	CantonS 3	1.0693
	Aprt5 1	1.16205	1.14559
	Aprt5 2	1.13027
	Aprt5 3	1.14445
N=4	CantonS 1	0.95705	1.00048
	CantonS 2	1.01866
	CantonS 3	1.02574
	Aprt5 1	1.55473	1.60888
	Aprt5 2	1.52274
	Aprt5 3	1.74917
N=5	CantonS 1	0.974905	1.00016
	CantonS 2	1.00928
	CantonS 3	1.0163
	Aprt5 1	1.58374	1.41884
	Aprt5 2	1.34102
	Aprt5 3	1.33176
N=6	CantonS 1	1.05946	1.00085
	CantonS 2	0.974905
	CantonS 3	0.968171
	Aprt5 1	1.21279	1.23584
	Aprt5 2	1.28194
	Aprt5 3	1.21279

## Sheet: Fig. 5F
DTH1	Genotype	Relative quantification (2^-ddCt)	Mean
N=1	da/+ 1	0.965936	1.00063
	da/+ 2	1.04972
	da/+ 3	0.986233
	da>Aprt 1	0.862542	0.796313
	da>Aprt 2	0.710382
	da>Aprt 3	0.816014
	Aprt/+ 1	1.03526	0.972174
	Aprt/+ 2	0.986233
	Aprt/+ 3	0.895025
N=2	da/+ 1	0.95705	1.00228
	da/+ 2	0.950439
	da/+ 3	1.09936
	da>Aprt 1	0.764895	0.790247
	da>Aprt 2	0.802923
	da>Aprt 3	0.802923
	Aprt/+ 1	0.958157	1.01438
	Aprt/+ 2	0.991946
	Aprt/+ 3	1.09303
N=3	da/+ 1	1.02811	1.00026
	da/+ 2	0.972655
	da/+ 3	1
	da>Aprt 1	0.803851	0.83033
	da>Aprt 2	0.776469
	da>Aprt 3	0.91067
	Aprt/+ 1	1.20581	1.18191
	Aprt/+ 2	1.22264
	Aprt/+ 3	1.11729

## Sheet: Fig. 5H
TH (WB)	Genotype	DTH1/Act5c ratio	Normalization
N=1	CantonS 001	0.417	1.147
	CantonS 002	0.31	0.853
	Aprt5 001	0.744	2.048
	Aprt5 002	0.687	1.892
N=2	CantonS 001	0.116	0.608
	CantonS 002	0.267	1.392
	Aprt5 001	0.311	1.622
	Aprt5 002	0.37	1.932
