# Supplementary material for: Metabolic and neurobehavioral disturbances induced by purine recycling deficiency in Drosophila
Source: eLife. 2024 May 3;12:RP88510. doi: 10.7554/eLife.88510 (PMC11068357; doi:10.7554/eLife.88510)
Supplement: Figure 5—source data 2. [file elife-88510-fig5-data2.zip]

Archive with 2 entries (2 files):
- Figure 5 - source data 2.pdf
- __MACOSX/._Figure 5 - source data 2.pdf
