# Supplementary material for: Metabolic and neurobehavioral disturbances induced by purine recycling deficiency in Drosophila
Source: eLife. 2024 May 3;12:RP88510. doi: 10.7554/eLife.88510 (PMC11068357; doi:10.7554/eLife.88510)
Supplement: Figure 6—source data 1. [file elife-88510-fig6-data1.xlsx]

## Sheet: Fig. 6A
Flies	Genotype	Adenosine level (nmole/mg prot)	Mean	Normalization		Heads	Genotype	Adenosine level (nmole/mg prot)	Mean	Normalization
N=1	CantonS 1	6.54503	4.22595	1		N=1	CantonS 1	2.08025	1.99136	1
	CantonS 2	0.245313					CantonS 2	1.90247
	CantonS 3	5.8875					Aprt5 1	1.70108	1.28645	0.646014
	Aprt5 1	0.148113	1.48113	0.350485			Aprt5 2	1.21932
	Aprt5 2	2.81415					Aprt5 3	0.938939
N=2	CantonS 1	5.24103	7.88778	1		N=2	CantonS 1	9.3142	5.40167	1
	CantonS 2	11.4342					CantonS 2	2.83112
	CantonS 3	6.98815					CantonS 3	4.05967
	Aprt5 1	6.60711	4.97286	0.63045			Aprt5 1	1.50154	2.12717	0.393799
	Aprt5 2	4.57778					Aprt5 2	3.52468
	Aprt5 3	3.73368					Aprt5 3	1.35531
N=3	CantonS 1	9.97107	20.9828	1
	CantonS 2	23.5828
	CantonS 3	29.3945
	Aprt5 1	3.32838	3.98295	0.18982
	Aprt5 2	5.02225
	Aprt5 3	3.59824

## Sheet: Fig. 6B
AdoR	Genotype	Relative quantification (2^-ddCt)	Mean		Ent2	Genotype	Relative quantification (2^-ddCt)	Mean
N=1	CantonS 1	1.01396	1.0001		N=1	CantonS 1	0.968171	1.00223
	CantonS 2	0.986233				CantonS 2	0.941696
	Aprt5 1	1.06807	0.963193			CantonS 3	1.09682
	Aprt5 2	0.923382				Aprt5 1	1.24545	1.29382
	Aprt5 3	0.898132				Aprt5 2	1.25411
N=2	CantonS 1	0.948246	1.0007			Aprt5 3	1.38191
	CantonS 2	1.03049			N=2	CantonS 1	0.99539	1.00002
	CantonS 3	1.02337				CantonS 2	1.00928
	Aprt5 1	0.946058	0.82286			CantonS 3	0.99539
	Aprt5 2	0.795536				Aprt5 1	1.47087	1.35088
	Aprt5 3	0.726986				Aprt5 2	1.35347
N=3	CantonS 1	1.01396	1.0003			Aprt5 3	1.2283
	CantonS 2	0.965936			N=3	CantonS 1	1.14605	1.00476
	CantonS 3	1.02101				CantonS 2	0.937354
	Aprt5 1	0.928665	0.985552			CantonS 3	0.93088
	Aprt5 2	1.02954				Aprt5 1	2.85469	2.57054
	Aprt5 3	0.998456				Aprt5 2	2.06098
						Aprt5 3	2.79594
					N=4	CantonS 1	0.990801	1.00009
						CantonS 2	0.990801
						CantonS 3	1.01866
						Aprt5 1	2.60268	2.63918
						Aprt5 2	2.63902
						Aprt5 3	2.67586
					N=5	CantonS 1	1.04247	1.00086
						CantonS 2	0.959264
						Aprt5 1	2.87787	2.96107
						Aprt5 2	2.87787
						Aprt5 3	3.12748
					N=6	CantonS 1	1.04729	1.00279
						CantonS 2	1.06191
						CantonS 3	0.899171
						Aprt5 1	2.81539	3.1325
						Aprt5 2	3.34808
						Aprt5 3	3.23403

## Sheet: Fig. 6C
Aprt	Genotype	Relative quantification (2^-ddCt)	Mean			Genotype	Aprt activity (nmol/min/mg prot)	Aprt activity (%)
N=1	CantonS 1	0.926588	1.00597		N=1	CantonS	2.45	100
	CantonS 2	0.926588				AdoRKGex	0.37	15.102
	CantonS 3	1.16473			N=2	CantonS	2.23	100
	AdoRKGex 1	0.844791	0.829443			AdoRKGex	0.72	32.287
	AdoRKGex 2	0.833161			N=3	CantonS	3.13	100
	AdoRKGex 3	0.810378				AdoRKGex	0.55	17.5719
N=2	CantonS 1	1	1.0004
	CantonS 2	0.965936
	CantonS 3	1.03526
	AdoRKGex 1	0.571041	0.661278
	AdoRKGex 2	0.718636
	AdoRKGex 3	0.694157
N=3	CantonS 1	1.08172	1.00163
	CantonS 2	0.948246
	CantonS 3	0.974905
	AdoRKGex 1	0.621288	0.611557
	AdoRKGex 2	0.587774
	AdoRKGex 3	0.625609
N=4	CantonS 1	1.02574	1.00026
	CantonS 2	1.00463
	CantonS 3	0.97041
	AdoRKGex 1	0.720298	0.717811
	AdoRKGex 2	0.715323
