# Supplementary material for: Metabolic and neurobehavioral disturbances induced by purine recycling deficiency in Drosophila
Source: eLife. 2024 May 3;12:RP88510. doi: 10.7554/eLife.88510 (PMC11068357; doi:10.7554/eLife.88510)
Supplement: Figure 7—source data 1. [file elife-88510-fig7-data1.xlsx]

## Sheet: Fig. 7A
BS	Wild type	Aprt5
N=1	0	5
	0	7
	0	150
	0	0
	0	0
	0	0
	0	0
	0	0
	0	26
	0	6
	1	87
	0	0
	0	0
	0	0
	0	0
	0	0
	0	0
	0	0
	0	32
	1	0
	3	0
	0
	0
	0
	0
	0
	0
	0
	0
	0
	0
	0
	0
	0
	0
	0
	0
	0
	2
	0
	0
	0
	0
	0
	0
	0
	0
	0
	15
	1
	5
	0
	0
	0
	0
	0
	0
	0
	1
	1
	8
	0
	0
	0
	0
	0
	0
N=2	5	11
	30	13
	0	28
	0	40
	0	0
	0	0
	0	0
	0	0
	0	0
	0	0
	2	17
	2	30
	0	14
	0	75
	0	0
	0	0
	0	0
	0	0
	0	0
	2	0
	2	25
	0	83
	0	95
	0	100
	0	0
	0	0
	0
	0
	6
	30
	60
	0
	0
	0
	0
	0
	0
	0
	10
	27
	48
	0
	0
	0
	0
	0
	0
	0
N=3	2	68
	3	90
	3	25
	0	33
	0	0
	0	0
	0	0
	0	0
	0	0
	0	0
	2	33
	6	28
	9	108
	0	108
	0	0
	0	0
	0	0
	0	0
	0	0
	4	0
	20	21
	60	12
	0	150
	0	0
	0	0
	0	0
	0	0
	0	0
	0	0
	2	14
	0	23
	0	62
	0	0
	0	0
	0	0
	0	0
	0	0
	0	0
	0	0
	2	7
	2	10
	0	22
	0	0
	0	0
	0	0
	0	0
	0	0
	0	0
	0	0
Mean/Pool	0.57	14.9
	4.67	20.42
	2.35	16.61

## Sheet: Fig. 7B
BS	Wild type	Aprt5/Df(3L)ED4284	Aprt5/Df(3L)BSC365
N=1	0	23
	0	36
	0	50
	0	0
	0	0
	0	0
	0	30
	0	48
	0	50
	0	55
	1	55
	0	0
	0	0
	0	0
	0	0
	0	40
	0	37
	0	28
	0	26
	1	26
	3	24
	0	21
	0	0
	0	0
	0	0
	0	19
	0	12
	0	24
	0	30
	0	53
	0	80
	0	86
	0	100
	0	0
	0	0
	0	30
	0	93
	0	93
	2	93
	0	60
	0	60
	0	60
	0	80
	0	80
	0	80
	0	48
	0	48
	0	48
	15	45
	1	14
	5	33
	0	10
	0	0
	0	0
	0	0
	0	32
	0	30
	0	30
	1	30
	1	30
	8	39
	0	43
	0	53
	0	44
	0	0
	0
	0
N=2	5	69
	14	33
	0	29
	0	29
	0	14
	0	15
	0	0
	0	0
	0	0
	0	0
	5	55
	0	31
	0	31
	0	32
	0	41
	0	45
	0	0
	0	0
	0	0
	0	0
	1	100
	0	85
	0	83
	0	34
	0	41
	0	27
	0	0
	0	0
	0	0
	0	0
	10	69
	10	64
	0	61
	0	58
	0	56
	0	48
	0	50
	0	42
	0	44
	0	0
	5	61
	5	41
	7	41
	0	29
	0	16
	0	16
	0	22
	0	21
	0	9
	0	0
N=3	2	10
	0	15
	0	35
	0	35
	0	78
	0	87
	0	0
	0	0
	0	0
	7	0
	0	5
	0	26
	0	46
	0	46
	0	60
	0	74
	0	84
	0	0
	0	0
	1	0
	0	14
	0	30
	0	33
	0	40
	0	40
	0	47
	0	47
	0	103
	0	0
	4	0
	4	26
	0	26
	0	37
	0	46
	0	57
	0	60
	0	62
	0	77
	0	106
	3	0
	7	5
	12	5
	0	11
	0	13
	0	13
	0	18
	0	24
	0	56
	0	137
N=4	5	64
	30	58
	0	50
	0	39
	0	24
	0	13
	0	0
	0	0
	0	0
	0	0
	2	49
	2	51
	0	30
	0	46
	0	33
	0	15
	0	15
	0	0
	0	0
	2	0
	2	11
	0	29
	0	32
	0	41
	0	0
	0	0
	0	0
	0	0
	6	0
	30	0
	60	10
	0	18
	0	32
	0	5
	0	0
	0	0
	0	0
	0	0
	10	0
	27	0
	48	24
	0	6
	0	6
	0	6
	0	6
	0	0
	0	0
	0	0
		0
N=1	2		25
	0		30
	0		65
	0		82
	0		90
	0		0
	0		0
	0		0
	0		0
	0		5
	3		42
	0		44
	0		60
	0		60
	0		70
	0		73
	0		94
	0		0
	0		0
	0		17
	1		23
	0		33
	0		37
	0		58
	0		64
	0		96
	0		0
	0		0
	0		0
	0		10
	4		20
	4		35
	0		41
	0		47
	0		50
	0		52
	0		81
	0		135
	0		0
	0		34
	3		58
	0		69
	0		145
	0		0
	0		0
	0		0
	0		0
	0
	0
	0
N=2	3		9
	5		21
	8		24
	0		26
	0		26
	0		44
	0		62
	0		110
	0		0
	0		0
	0		5
	0		42
	2		44
	8		60
	0		60
	0		70
	0		73
	0		94
	0		0
	0		0
	0		6
	0		10
	0		20
	0		27
	0		30
	0		42
	1		74
	2		0
	0		0
	0		6
	0		10
	0		13
	0		13
			24
			24
			37
			62
			0
			0
			8
			11
			23
			46
			0
			0
			0
			0
			7
			12
			16
			20
			27
			52
			52
			64
			124
			0
			8
			12
			15
			15
			18
			46
			50
			23
			0
			0
Mean/Pool	0.57	34.75
	1.24	30.84
	0.82	35.39
	4.67	14.55
	0.34		39.26
	0.88		27.12

## Sheet: Fig. 7C
BS	da/+	da>AprtRNAi	AprtRNAi/+
N=1	8	4	2
	12	53	2
	18	0	0
	48	0	0
	0	0	0
	0	6	0
	0	9	0
	0	15	0
	0	0	1
	0	0	2
	4	0	0
	12	0	0
	40	0	0
	0	4	0
	0	27	0
	0	29	4
	0	57	0
	0	0	0
	0	0	0
	0	0	0
	0	5	0
	0	11	1
	0	23	2
	0	125	0
	0	0	0
	0	0	0
	0	0	0
	0	0	0
	0		1
	4		1
	4		0
	4
	9
	0
	0
	0
	0
	0
	0
	2
	0
	0
	0
	0
	0
	0
	0
	0
	0
	0
	0
	0
	0
	0
	0
	0
N=2	2	5	1
	5	20	2
	16	29	0
	0	0	0
	0	0	0
	0	0	0
	0	0	0
	0	0	0
	0	0	0
	0	0	0
	2	5	1
	2	7	3
	4	9	0
	0	42	0
	0	0	0
	0	0	0
	0	0	0
	0	0	0
	0	0	0
	0	4	0
	2	6	2
	5	16	2
	8	27	5
	0	187	0
	0	210	0
	0	0	0
	0	0	0
	0	0	0
	0	0	0
	0	5	0
	3	7	0
	5	9	0
	6	75	0
	0	0	0
	0	0	0
	0	0	0
	0	0	0
	0	0	0
	0	4	0
	0	28	0
	2	35	2
	3	50	2
	6	135	4
	0	0	5
	0	0	6
	0	0	12
	0	0	0
	0	0	0
	0		0
	0		0
N=3	0	3	2
	0	135	4
	0	0	5
	0	0	0
	0	0	0
	0	0	0
	0	0	0
	0	88	0
	0	112	0
	0	0	2
	0	0	4
	0	0	4
	0	0	0
	0	0	0
	0	0	0
	0	0	0
	0	10	0
	1	198	0
	0	245	1
	0	0	1
	0	0	3
	0	0	0
	0		0
	0		0
	0		0
	1		0
	3		0
	4		0
	0		0
	0		0
	0		0
	0		0
			0
			0
			3
			0
			0
			0
			0
			0
			0
			0
Mean/Pool	2.95	13.14	0.52
	1.42	19.06	0.94
	0.28	35.95	0.69

## Sheet: Fig. 7D
Pool BS	Always at 18°C		At 30°C between 7 and 10 days
	N=1	N=2	N=1	N=2
tub-Gal80ts; da-Gal4/+	0.34	0.3	0.46	0.19
tub-Gal80ts; da-Gal4>AprtRNAi	1.14	0.64	1.18	1.02
AprtRNAi/+	0.78	0.63	0.58	0.55

## Sheet: Fig. 7E
BS	Wild type + ado	Aprt5 + ado	Aprt5
N=1	1	4	2
	1	41	2
	0	0	4
	0	0	6
	0	0	180
	0	0	0
	0	0	0
	3	0	0
	0	0	13
	0	0	89
	0	0	0
	0	0	0
	0	0	0
	0	0	0
	0	0	0
	0	0	0
	0	0	5
	0	0	18
	0	1	125
	0	1	0
	0	0	0
	0	0	0
	0	0	0
	0	0	0
	0	0	3
	0	0	212
	0	0	0
	0	0	0
	0	0	0
	0	0	0
	0	0	0
	0	0	0
	1	0	0
	2	0	2
	0	0	14
	0	0	21
	0	0	0
	0	0	0
	0		0
	0		0
	0
N=2	1	36	6
	3	124	24
	0	137	0
	0	156	0
	0	0	0
	0	0	0
	0	15	0
	0	0	0
	0	0	0
	0	0	0
	0	102	2
	0	153	6
	0	171	24
	0	185	0
	0	0	0
	0	0	0
	0	36	0
	0	34	0
	0	56	0
	0	0	0
	0	0	1
	0		7
	0		12
	0		170
	0		0
	0		0
	0		0
	0		0
	0		0
	0		0
	1		8
	1		30
	8		144
	0		0
	0		0
	0		0
	0		0
	0		0
	0		0
	1		0
	9
	0
	0
	0
	0
	0
	0
	0
	0
N=3	1	7	7
	0	7	17
	0	50	52
	0	0	0
	0	0	0
	0	0	0
	0	0	0
	0	0	0
	0	0	0
	0	0	0
	1	15	15
	2	15	30
	4	65	39
	0	0	78
	0	0	110
	0	0	0
	0	0	0
	0	0	0
	0	0	0
	0	0	0
	2	8	3
	2	8	8
	2	17	26
	0	0	32
	0	0	0
	0	0	0
	0	0	0
	0	0	0
	0	0	0
	0	0	0
	1	9	10
	0	62	20
	0	0	20
	0	0	31
	0	0	0
	0	0	0
	0	0	0
	0	0	0
	0	0	0
	0	0	0
	0	5	24
	0	8	79
	0	12	91
	0	76	0
	0	0	0
	0	0	0
	0	0	0
	0	0	0
	0	0	0
	0	0	0
N=4	0	6	8
	0	23	18
	0	0	49
	0	0	128
	0	0	143
	0	0	0
	0	0	0
	0		0
	0		0
	0		0
	1		10
	2		28
	0		49
	0		53
	0		53
	0		0
	0		0
	0		0
	0		0
	0		0
	2		14
	3		0
	0		0
	0		0
	0		0
	0		0
	0		0
	0		0
	0		0
	0		0
	0		3
	0		13
	0		16
	0		47
	0		0
	0		0
	0		0
	0		0
	0		0
	0		0
	0		8
	0		21
	0		211
	0		0
	0		0
	0		0
	0		0
	0		0
	0		0
	0		0
N=5		15	2
		15	23
		26	21
		41	0
		0	0
		0	0
		0	0
		0	0
		0	0
		0	0
		6	2
		6	16
		11	100
		13	110
		67	0
		0	0
		0	0
		0	0
		0	0
		0	0
		5	10
		8	10
		14	0
		0	0
		0	0
		0	0
		0	0
		0	0
		0	0
		0	0
		8	10
		15	98
		23	80
		40	139
		0	0
		0	0
		0	0
		0	0
		0	0
		0	0
		5	2
		5	16
		5	20
		5	0
		0	0
		0	0
		0	0
		0	0
		0	0
		0	0
N=6		5	12
		0	15
		0	0
		0	0
		0	0
		0	0
		0	0
		0	0
		0	0
		28	0
		52	5
		0	6
		0	6
		0	30
		0	0
		0	0
		0	0
		5	0
		0	0
		0	0
		0	4
		0	5
		0	6
		0	0
		0	0
		0	0
		0	0
		7	0
		33	0
		36	0
		0	6
		0	9
		0	11
		0	0
		0	0
		0	0
		1	0
		30	0
		0	0
		0	0
		0	4
		0	8
		0	24
		0	0
		0	0
		2	0
		7	0
		7	0
		15	0
		0	0
		0	3
		0	15
		0	46
		0	0
		5	0
		11	0
		39	0
		0	0
		0	0
		0	0
		0	3
		0	8
		0	98
		0	118
		4	0
		24	0
		0	0
		0	0
		0	0
		0	2
		0	10
		0	0
		0	0
		0	0
		3	0
		18	0
		0	0
		0	0
		0	0
		0	5
		0	17
		0	125
		0	134
		0	0
		8	0
		14	0
		28	0
		0	0
		0	0
		0	2
		0	2
		0	56
		0	0
			0
			0
			0
			0
			0
			0
Mean/Pool	0.2	1.24	17.4
	0.48	9.12	12.4
	0.3	7.28	13.84
	0.16	4.14	17.44
		6.66	13.18
		4.11	23.35

## Sheet: Fig. 7F
BS	Wild type + m6a	Aprt5 + m6a	Aprt5
N=1	2	1	2
	0	4	2
	0	0	4
	0	0	6
	0	0	180
	0	0	0
	0	0	0
	0	0	0
	0	0	13
	0	14	89
	0	0	0
	0	0	0
	0	0	0
	0	0	0
	0	0	0
	0	0	0
	0	0	5
	0	0	18
	0	1	125
	0	0	0
	2	0	0
	2	0	0
	0	0	0
	0	0	0
	0	0	3
	0	0	212
	0	0	0
	0	0	0
	0	8	0
	0	22	0
	0	0	0
	0	0	0
	0	0	0
	0	0	2
	0	0	14
	0	0	21
	0	0	0
	0	6	0
	0	6	0
	0	0	0
	0	0
	0	0
	0	0
	0	0
	0	0
	0
	0
	0
	0
N=2	0	8	6
	0	34	24
	0	53	0
	0	0	0
	0	0	0
	0	0	0
	0	0	0
	0	0	0
	0	0	0
	0	2	0
	1	8	2
	6	0	6
	0	0	24
	0	0	0
	0	0	0
	0	0	0
	0	0	0
	0	0	0
	0	0	0
	0	2	0
	3	26	1
	6	29	7
	0	0	12
	0	0	170
	0	0	0
	0	0	0
	0	0	0
	0	0	0
	0	3	0
	0	10	0
	5	0	8
	0	0	30
	0	0	144
	0	0	0
	0	0	0
	0	0	0
	0	0	0
	0	0	0
	0	4	0
	0	7	0
	1	13
	0	46
	0	0
	0	0
	0	0
	0	0
	0	0
	0	0
	0
N=3	2	4	12
	2	12	15
	0	17	0
	0	0	0
	0	0	0
	0	0	0
	0	0	0
	0	0	0
	0	0	0
	0	0	0
	2	10	5
	3	0	6
	6	0	6
	0	0	30
	0	0	0
	0	0	0
	0	0	0
	0	0	0
	0	0	0
	0	0	0
	2	7	4
	4	0	5
	0	0	6
	0	0	0
	0	0	0
	0	0	0
	0	0	0
	0	0	0
	0	0	0
	0	0	0
	2	4	6
	4	4	9
	6	0	11
	0	0	0
	0	0	0
	0	0	0
	0	0	0
	0	0	0
	0	0	0
	0	0	0
	2	4	4
	4	6	8
	10	9	24
	0	0	0
	0	0	0
	0	0	0
	0	0	0
	0	0	0
	0	0	0
	0	0	0
		2	3
		3	15
		0	46
		0	0
		0	0
		0	0
		0	0
		0	0
		0	0
		0	0
		14	3
		28	8
		0	98
		0	118
		0	0
		0	0
		0	0
		0	0
		0	0
		0	2
		1	10
		0	0
		0	0
		0	0
		0	0
		0	0
		0	0
		0	0
		0	0
		0	5
		3	17
		12	125
		58	134
		0	0
		0	0
		0	0
		0	0
		0	0
		0	0
		0	2
		6	2
		6	56
		0	0
		0	0
		0	0
		0	0
		0	0
		0	0
		0	0
		0
N=4	1	5	4
	0	7	20
	0	16	47
	0	19	103
	0	0	230
	0	0	0
	0	0	0
	0	0	0
	0	0	0
	0	0	0
	1	10	2
	1	15	13
	0	0	45
	0	0	90
	0	0	0
	0	0	0
	0	0	0
	0	0	0
	0	0	0
	0	0	0
	1	5	4
	11	10	7
	0	14	7
	0	0	0
	0	0	0
	0	0	0
	0	0	0
	0	0	0
	0	0	0
	0	0	0
	4	2	3
	9	23	21
	0	61	26
	0	0	48
	0	0	0
	0	0	0
	0	0	0
	0	0	0
	0	0	0
	3	0	4
	0	4	38
	0	5	0
	0	0	0
	0	0	0
	0	0	0
	0	0	0
	0	0	0
	0	0
	0	0
		0
		0
N=5			12
			15
			0
			0
			0
			0
			0
			0
			0
			0
			5
			6
			6
			30
			0
			0
			0
			0
			0
			0
			4
			5
			6
			0
			0
			0
			0
			0
			0
			0
			6
			9
			11
			0
			0
			0
			0
			0
			0
			0
			4
			8
			24
			0
			0
			0
			0
			0
			0
			0
			3
			15
			46
			0
			0
			0
			0
			0
			0
			0
			3
			8
			98
			118
			0
			0
			0
			0
			0
			2
			10
			0
			0
			0
			0
			0
			0
			0
			0
			5
			17
			125
			134
			0
			0
			0
			0
			0
			0
			2
			2
			56
			0
			0
			0
			0
			0
			0
			0
Mean/Pool	0.12	1.38	17.4
	0.45	5.1	12.4
	0.98	2.1	8.03
	0.55	3.84	15.15
			23.35
