# Supplementary material for: Metabolic and neurobehavioral disturbances induced by purine recycling deficiency in Drosophila
Source: eLife. 2024 May 3;12:RP88510. doi: 10.7554/eLife.88510 (PMC11068357; doi:10.7554/eLife.88510)
Supplement: Figure 7—figure supplement 1—source data 1. [file elife-88510-fig7-figsupp1-data1.xlsx]

## Sheet: Fig. 7—fig. suppl. 1A
BS	elav; Dcr2/+	elav; Dcr2>AprtRNAi	AprtRNAi/+
N=1	2	4	2
	5	14	3
	8	0	3
	0	0	5
	0	0	7
	0	0	0
	0	0	0
	0	0	0
	0	0	0
	0	0	2
	2	4	0
	2	0	0
	0	0	0
	0	0	0
	0	0	0
	0	0	0
	0	0	0
	0	0	0
	0	0	0
	0	0	2
	2	2	2
	3	3	3
	6	5	0
	6	6	0
	0	0	0
	0	0	0
	0	0	0
	0	0	0
	0	0	3
	0	0	4
	1	4	5
	0	8	0
	0	8	0
	0	0	0
	0	0	0
	0	0	0
	0	0	0
	0	0	0
	0	0	0
	0	0	0
	1	2	0
	0	3	0
	0	0	0
	0	0	0
	0	0	0
	0	0	0
	0	0	0
	0	0	0
	0	0
	0	0
N=2	0	3	2
	0	5	0
	0	0	0
	0	0	0
	2	0	0
	0	0	0
	0	0	0
	0	0	0
	1	0	0
	0	0	2
	0	2	3
	0	2	13
		3	0
		6	0
		6	0
		0	0
		0	0
		0	0
		0	0
		2	2
		2	3
		0	4
		0	0
		0	0
		0	0
		0	0
		0	0
		0	0
		6	0
		6	2
		0	2
		0	3
		0	0
		0	0
		0	0
		0	0
		0	0
		2	0
		2	0
		0	2
		0	2
		0	0
		0	0
		0	0
		0	0
		0	0
			0
			0
			0
Mean/Pool	0.76	1.26	0.85
	0.25	1.02	0.82

## Sheet: Fig. 7—fig. suppl. 1B
BS	repo/+	repo>AprtRNAi	AprtRNAi/+
N=1	3	3	2
	5	11	5
	7	0	0
	10	0	0
	0	0	0
	0	0	0
	0	0	0
	0	0	0
	0	0	0
	4	0	2
	0	2	3
	0	4	5
	0	0	0
	0	0	0
	0	0	0
	0	0	0
	0	0	0
	3	0	0
	4	0	0
	6	0	4
	0	4	5
	0	7	6
	0	0	11
	0	0	0
	0	0	0
	0	0	0
	0	0	0
	2	0	0
	4	0	0
	0	3	2
	0	5	2
	0	0	0
	0	0	0
	0	0	0
	3	0	0
	6	0	0
	0	0	0
	0	0	0
	0	3	0
	0	7	2
		10	3
		0	5
		0	5
		0	0
		0	0
		0	0
		0	0
		0	0
			0
N=2	3	3	0
	3	11	0
	0	0	0
	0	0	0
	0	0	0
	0	0	0
	2	0	0
	0	0	0
	0	0	0
	0	0	6
	0	3	0
		0	0
		0	0
		0	0
		0	0
		0	0
		0	0
		0	0
		0	0
		0	0
		3	0
		0	0
		0	0
		0	0
		0	0
		0	0
		0	0
		0	0
		0	0
		0	2
		2	0
		2	0
		2	0
		0	0
		0	0
		0	0
		0	0
		0	0
		0	0
		0	0
		2	0
		3	0
		3	0
		0	0
		0	0
		0	0
		0	0
		0	0
		0	0
		0
Mean/Pool	1.5	1.23	1.27
	0.73	0.68	0.16

## Sheet: Fig. 7—fig. suppl. 1C
BS	24B+	24B>AprtRNAi	AprtRNAi/+
N=1	2	2	0
	0	0	0
	0	0	0
	0	0	0
	0	0	0
	0	0	0
	0	0	0
	0	0	0
	0	0	0
	0	0	0
	1	0	0
	0	0	0
	0	0	0
	0	0	0
	0	0	0
	0	0	0
	0	0	0
	0	0	0
	0	0	3
	0	0	0
	0	0	0
	0	0	0
	0	0	0
	0	0	0
	0	0	0
	0	0	0
	0	0	0
	0	0	0
	0	0	1
	0	0	4
	0	0	0
	0	0	0
	0	0	0
	0	0	0
	0	0	0
	0	0	0
	0	0	0
	0	0
	0	0
	0	0
	0	2
	0	1
	0	0
	0	0
	0	0
	0	0
	0	0
	0	0
	0	0
		0
N=2	1	0	1
	3	0	0
	0	0	0
	0	0	0
	0	0	0
	0	0	0
	0	0	1
	0	0	0
	0	0	0
	0	0	0
	1	0	0
	2	0	0
	0	0	0
	0	0	0
	0	0	0
	0	0	0
	0	0	0
	0	0	0
	0	0
	0	0
	0	0
	0	0
	0	0
	0	0
	0	0
	0	0
	0	0
	0	0
	0	0
	0	0
	1	0
	0	0
	0	0
	0	0
	0	0
	0	0
	0	0
	0	0
	0	0
	0	0
	1	0
	0	0
	0	0
	0	0
	0	0
	0	0
	0	0
	0	0
	0	0
	0	0
Mean/Pool	0.06	0.1	0.22
	0.18	0	0.11
