# Supplementary material for: Metabolic and neurobehavioral disturbances induced by purine recycling deficiency in Drosophila
Source: eLife. 2024 May 3;12:RP88510. doi: 10.7554/eLife.88510 (PMC11068357; doi:10.7554/eLife.88510)
Supplement: Figure 7—figure supplement 2—source data 1. [file elife-88510-fig7-figsupp2-data1.xlsx]

## Sheet: Fig. 7—fig. suppl. 2A
	Allopurinol 5 days before the test
BS	Wild type	Aprt5
N=1	1	6
	1	8
	0	10
	0	18
	0	64
	0	0
	0	0
	0	0
	0	6
	0	6
	2	12
	3	12
	0	0
	0	0
	0	0
	0	0
	0	0
	0	5
	0	14
	0	21
	3	21
	0	135
	0	0
	0	0
	0	0
	0	4
	0	4
	0	138
	0	0
	0	0
	2	0
	5	0
	0	0
	0	0
	0	7
	0	20
	0	0
	0	0
	0	0
	0	0
	3
	3
	0
	0
	0

## Sheet: Fig. 7—fig. suppl. 2B
	Allopurinol throughout all developmental stages
BS	Wild type	Aprt5
N=1	0	2
	0	2
	0	48
	0	0
	0	0
	0	0
	0	0
	0	0
	0	0
	0	5
	2	16
	9	26
	0	42
	0	0
	0	0
	0	0
	0	0
	0	0
	0	0
	0	8
	1	24
	2	34
	0	92
	0	92
	0	140
	0	0
	0	0
	0	16
	0	46
	0	0
	2	0
	2	0
	6	0
	0	0
	0	0
	0	0
	0	13
	0	13
	0	59
	0	128
	0	0
	0	0
	0	0
	0	0
	0	0
	0
	0
	0
	0
