# Supplementary material for: Metabolic and neurobehavioral disturbances induced by purine recycling deficiency in Drosophila
Source: eLife. 2024 May 3;12:RP88510. doi: 10.7554/eLife.88510 (PMC11068357; doi:10.7554/eLife.88510)
Supplement: Figure 7—figure supplement 3—source data 1. [file elife-88510-fig7-figsupp3-data1.xlsx]

## Sheet: Fig. 7—fig. suppl. 3A-F
A.	Adenine 5 days before the test			B.	Adenine throughout all developmental stages
SING	Wild type + Adénine	Aprt5 + Adénine		SING	Wild type + Adénine	Aprt5 + Adénine
N=1	1	0.4		N=1	1	0.517
	1	0.3			0.759	0.533
	1	0.467			0.933	0.433
	1	0.433			0.796	0.5
	1	0.483			0.958	0.537
C.	Hypoxanthine 5 days before the test			D.	Hypoxanthine throughout all developmental stages
SING	Wild type + Hypoxanthine	Aprt5 + Hypoxanthine		SING	Wild type + Hypoxanthine	Aprt5 + Hypoxanthine
N=1	0.917	0.367		N=1	0.967	0.5
	0.9	0.283			0.967	0.5
	0.933	0.37			0.983	0.333
	0.933	0.367			0.883	0.533
	0.967	0.367			1	0.583
E.	Adenosine throughout all developmental stages			F.	m6A throughout all developmental stages
SING	Wild type + Adenosine	Aprt5 + Adenosine		SING	Wild type + m6a	Aprt5 + m6a
N=1	0.95	0.583		N=1	0.883	0.483
	1	0.533			1	0.6
	0.85	0.6			0.983	0.517
	0.933	0.517			0.983	0.617
	0.9	0.483			1	0.55
