# Supplementary material for: Metabolic and neurobehavioral disturbances induced by purine recycling deficiency in Drosophila
Source: eLife. 2024 May 3;12:RP88510. doi: 10.7554/eLife.88510 (PMC11068357; doi:10.7554/eLife.88510)
Supplement: Figure 8—source data 1. [file elife-88510-fig8-data1.zip]

Archive with 2 entries (2 files):
- Figure 8 - source data 1.jpg
- __MACOSX/._Figure 8 - source data 1.jpg
