# Supplementary material for: Metabolic and neurobehavioral disturbances induced by purine recycling deficiency in Drosophila
Source: eLife. 2024 May 3;12:RP88510. doi: 10.7554/eLife.88510 (PMC11068357; doi:10.7554/eLife.88510)
Supplement: Figure 8—source data 3. [file elife-88510-fig8-data3.xlsx]

## Sheet: Fig. 8B
PCR	da/+	da>HPRT1-WT	da>HPRT1-I42T	HPRT1-WT/+	HPRT1-I42T/+
DO HPRT1	0	4316	4178	323	689
DO rp49	1124	665	622	994	946
HPRT1/rp49 transcript level	0	6.49	6.717	0.325	0.728

## Sheet: Fig. 8C
SING	elav/+	elav>HPRT1-WT	HPRT1-WT/+	elav>HPRT1-I42T	HPRT1-I42T/+
N=1	0.883	1	0.867	0.65	1
	0.967	0.883	1	0.75	0.95
	0.9	1	1	0.767	0.983
	0.983	1	1	0.8	0.917
	0.983	0.967	0.917	0.85
N=2	0.85	1	0.967	0.333	1
	0.944	1	0.933	0.6	0.926
	0.85	0.917	0.8	0.75	0.833
	0.87	0.883	0.85	0.717	0.517
	0.767	0.967	0.917	0.817	0.85
N=3	1	1	0.917	0.667	1
	0.944	0.867	0.9	0.867	1
	0.917	0.933	0.852	0.6	0.983
	0.933	0.983	0.583	0.667	0.85
	0.933	0.85	0.817	0.783	1
Mean/Pool	0.943	0.97	0.957	0.763	0.9
	0.856	0.953	0.893	0.643	0.825
	0.946	0.927	0.814	0.717	0.967

## Sheet: Fig. 8D
BS	elav/+	elav>HPRT1-WT	HPRT1-WT/+	elav>HPRT1-I42T	HPRT1-I42T/+
N=1	3	3	10	4	2
	6	0	0	8	0
	0	0	0	8	0
	0	0	0	30	0
	0	0	0	0	0
	0	0	0	0	0
	0	0	0	0	0
	0	0	0	0	0
	0	0	0	0	0
	0	0	0	0	0
	0	2	4	2	2
	3	3	5	3	0
	4	5	0	13	0
	0	0	0	20	0
	0	0	0	0	0
	0	0	0	0	0
	0	0	0	0	0
	0	0	0	0	0
	0	0	0	0	0
	0	0	0	0	0
	0	2	0	1	0
	2	8	0	2	0
	2	0	0	10	0
	2	0	0	0	0
	3	0	0	0	0
	0	0	0	0	0
	0	0	0	0	0
	0	0	0	0	0
	0	0	0	0	0
	0	0	0	0	0
	0	2	0	2	0
	1	3	0	4	0
	2	4	0	0	0
	0	0	0	0	0
	0	0	0	0	0
	0	0	0	0	0
	0	0	0	0	0
	0	0	0	0	0
	0	0	0	0	0
	0	0	0	0	0
	0	1	1	2	4
	2	0	2	5	0
	3	0	5	9	0
	5	0	0	10	0
	5	0	0	0	0
	0	0	0	0	0
	0	0	0	0	0
	0	0	0	0	0
	0	0	0	0	0
	0	0	0	0	0
	0
N=2	3	1	0	2	1
	4	2	0	0	3
	0	4	0	0	0
	0	0	0	0	0
	0	0	0	0	0
	0	0	0	0	0
	0	0	0	0	0
	0	0	0	0	0
	0	0	0	3	0
	0	0	0	4	0
	1	2	1	6	1
	2	0	2	9	2
	0	0	0	23	3
	0	0	0	0	0
	0	0	0	0	0
	0	0	0	0	0
	0	0	0	0	0
	0	0	0	0	0
	0	0	0	1	0
	1	0	0	1	0
	1	2	1	6	1
	2	5	1	0	0
	0	8	0	0	0
	0	0	0	0	0
	0	0	0	0	0
	0	0	0	0	0
	0	0	0	0	0
	0	0	0	0	0
	0	0	0	4	0
	1	1	0	4	0
	2	2	1	12	1
	0	0	2	0	2
	0	0	0	0	4
	0	0	0	0	0
	0	0	0	0	0
	0	0	0	0	0
	0	0	0	0	0
	0	0	0	0	0
	0	2	0	7	0
	1	3	0	0	2
	2	6	1	0	0
	3	0	2	0	0
	0	0	0	0	0
	0	0	0	0	0
	0	0	0	0	0
	0	0	0	0	0
	0	0	0	0	0
	0	0	0	0	0
	0		0		0
			0
N=3	2	1	3	5	0
	0	2	0	7	0
	0	3	0	0	0
	0	0	0	0	0
	0	0	0	0	0
	0	0	0	0	0
	0	0	0	0	0
	0	0	0	0	0
	0	0	0	0	0
	0	0	0	0	0
	2	3	2	3	2
	4	3	0	5	0
	0	0	0	19	0
	0	0	0	0	0
	0	0	0	0	0
	0	0	0	0	0
	0	0	0	0	0
	0	0	0	0	0
	0	0	0	0	0
	0	0	0	0	0
	1	2	0	5	1
	0	4	0	26	4
	0	0	0	0	0
	0	0	0	0	0
	0	0	0	0	0
	0	0	0	0	0
	0	0	0	0	0
	0	0	0	0	0
	0	0	0	0	0
	0	0	2	0	2
	6	0	0	2	0
	13	0	0	9	0
	0	0	0	12	0
	0	0	0	0	0
	0	0	0	0	0
	0	0	0	0	0
	0	0	0	0	0
	0	0	0	0	0
	0	0	0	0	0
	0	2	5	0	1
	2	2	0	4	2
	0	2	0	4	5
	0	1	0	6	0
	0	0	0	13	0
	0	0	0	0	0
	0	0	0	0	0
	0	0	0	0	0
	0	0	0	0	0
	0	0	0		0
	0
Mean/Pool	0.84	0.66	0.54	1.71	0.41
	0.47	0.79	0.22	2.66	0.16
	0.6	0.51	0.24	2.5	0.35
