# Supplementary material for: Metabolic and neurobehavioral disturbances induced by purine recycling deficiency in Drosophila
Source: eLife. 2024 May 3;12:RP88510. doi: 10.7554/eLife.88510 (PMC11068357; doi:10.7554/eLife.88510)
Supplement: Table 2—source data 1. [file elife-88510-table2-data1.xlsx]

## Sheet: Table 2
HGPRT activity	da/+	da>HPRT1 WT	da>HPRT1 I42T	HPRT1 WT/+	HPRT1 I42T/+
HGPRT activity (nmol/min/mg)	0.16	17.62	1.26	0.06	0.04
	0	10.13	4.14	0	0.13
Mean	0.08	13.875	2.7	0.03	0.09
SEM	0.08	3.745	1.44	0.03	0.05
